# Supplementary material for: Selective decontamination of the digestive tract in esophagectomy and the incidence of pneumonia and anastomotic leakage: A systematic review and meta-analysis
Source: PLoS One. 2025 Jun 25;20(6):e0325241. doi: 10.1371/journal.pone.0325241 (PMC12192084; doi:10.1371/journal.pone.0325241)
Supplement: S4 File — ROBINS-I and RoB 2 assessment of included articles. (XLSX) [file pone.0325241.s004.xlsx]

## Sheet: Bias assessment
Selective decontamination of the digestive tract in esophagectomy and the incidence of pneumonia and anastomotic leakage. A systematic review and meta-analysis
SDX Oei1*, JGJ Verbruggen1*, SE Hoeks1, MP Buise2
1. Department of Anesthesiology, Erasmus University Medical Center, Rotterdam, the Netherlands.
2. Department of Anesthesiology, Maastricht University Medical Center, Maastricht, the Netherlands
* These two authors contributed equally.
Correspondence to: sanderoei@gmail.com, Sander Oei
Journal name: PLOS ONE
Supplementary Information 4. tables, bias assessment
ROBINS-I non RCT
	Basic information						Bias due to confounding										Bias in selection of participants into the study							Bias in classification of interventions					Bias due to deviations from intended interventions								Bias due to missing data							Bias in measurement of outcomes
Study ID	Author Year	Aim	Intervention	Comparator	Outcome	Results	1.1	1.2	1.3	1.4	1.5	1.6	1.7	1.8	RoB judgement	Predicted direction	2.1	2.2	2.3	2.4	2.5	RoB judgement	Predicted direction	3.1	3.2	3.3	RoB judgement	Predicted direction	4.1	4.2	4.3	4.4	4.5	4.6	RoB judgement	Predicted direction	5.1	5.2	5.3	5.4	5.5	RoB judgement	Predicted direction	6.1	6.2	6.3	6.4	RoB judgement	Predicted direction
ID 1	Janssen, 2021	Assignment	SDD	No SDD	Pneumonia (assessed by BAL + clinical status + radiology in a target trial), surgical site infections, anastomotic dehiscence, mortality	See table 2 for Ors and adjusted odds ratios	Y	N		PN		N	NA	NA	Serious	Favour experimental	N			Y		Low		Y	Y	N	Low		NI						NI	Towards null	PY	N	Y	NI	Y	Low		N	Y	PY	NI	Low
ID 2	Näf, 2010	Assignment	SDD	Historic cohort	Anastomotic leak: assessed through radiologic test with oral contrast. Pneumonia: 2 or more clinical signs (fever, lung infiltrates, purulent secretions or positive culture), mortality	See table 2 for retrospective and longitudinal analysis	Y	N		N		N	N		Serious	Favour experimental	N			Y		Low		Y	Y	N	Low		NI						NI	Towards null	Y	N	N			Low		PN	Y	Y	N	Low
RoB 2 RCT
Basic information									Domain 1. Randomization process											Domain 2. Deviations from intended interventions																		Domain 3. Mising outcome data
Study ID	Reference	Experimental	Comparator	Outcome	Results	Aim	Effect of adhering to intervention?	Weight	Sources	1.1	1.2	Note for 1.1&1.2	1.3	Note for 1.3	1.0 Algorithm result	1.0 Assessor's Judgement	1.0 General note	1.0 Optional Question	1.0 Note for optional question	2.1	2.2	Note for 2.1&2.2	2.3	Note for 2.3	2.4	Note for 2.4	2.5	Note for 2.5	2.6	Note for 2.6	2.7	Note for 2.7	2.0 Algorithm result	2.0 Assessor's Judgement	2.0 General Notes	2.0 Optional Question	2.0 Note for optional question	3.1	Note for 3.1	3.2	Note for 3.2	3.3	Note for 3.3&3.4	3.4	Note for 3.4 (not use)	3.0 Algorithm result	3.0 Assessor's judgement	3.0 Gerenal notes	3.0 Optional Question
Tetteroo, 1990		SDD	Conventional perioperative prophylaxis	Postoperative respiratory tract infections. Colonisation	Table 3: pulmonary infections 2% vs 14% p<0.05	assignment to intervention (the 'intention-to-treat' effect)	NA	1	Journal article(s)	Y	NI	Yes, fixed block size n=8_x000D_ _x000D_ _x000D_ _x000D_ No information given	PN	Table I seems broadly similar results. Cardiac history somewhat higher in control group (10 vs 4) but no clear definition (hypertension? Other things)	Some concerns	Some concerns			If cardiac history would increase the chance of getting a postoperative pulmonary infection then it would be in favour of experimental group, but this does not seem conceivable.	Y	PY	No placebo_x000D_ _x000D_ _x000D_ Radiologist and physician unaware. Other people not blinded (culture results/surveillance cultures were known)	NI	None mentioned	NA		NA		N	Patients were excluded if they did not tolerate SDD (2 because of taste, N+V+ 4, allergy 1). These patients were not analysed (no intention to treat analysis)	Y	If they had also been analysed results might have been different or amplified	High	High		Unpredictable	The radiologist and chest physician were unaware though so there should be no direction._x000D_	Y	Cultures and Xrays conducted for each patient	NA		NA		NA		Low	Low
Farran, 2008		SDD	Usual care	Postoperative pneumonia	Frequencies (table 1 and 3), All patients (91): 12.5% (SDD) vs 19.6% (placebo), p=0.269. Esophagectomy (42): 22% (SDD) vs 29.2% (placebo), p=0.443.	assignment to intervention (the 'intention-to-treat' effect)	NA	1	Journal article(s)	NI	NI	Patients were randomized into two groups_x000D_ _x000D_ _x000D_ No allocation mentioned_x000D_	NI	No table provided with baseline characteristics between groups	Some concerns	Some concerns	Nothing to judge the randomization process with so definitely some concerns. Don’t know whether to judge it as high due to the lack of information	Unpredictable		N	PN	Patients blinded_x000D_ _x000D_ Carers and people delivering the intervention no information mentioned regarding blinding, probably blinded considering placebo was stated to be of the same flavour, colour and consistency. The researchers were blinded.	NA		NA		NA		N	No because they excluded participants who could not finish their SDD treatment.	PN		Some concerns	Some concerns		Favours comparator	Difficult to say the exclusion criteria might make things go towards the placebo group	Y	Numbers are mentioned for pulmonary infection for all patients_x000D_ Pulmonary infection was diagnosed if two or more of the following clinical signs were present: fever, radiological infiltrates, purulent respiratory secretion, rhonchi, pathological chest examination or a positive culture of respiratory secretions.	NA		NA		NA		Low	Low		NA
Riedl, 2001		SDD	Usual Care	Postoperative pneumonia, dehiscence, nosocomial infections, mortality	Table 3: infection 44 vs 64 chosen SDD. 58 vs 69 randomised SDD	assignment to intervention (the 'intention-to-treat' effect)	NA	1	Journal article(s)	N	N	Patients chose first, then randomisation took place of patients who did not choose	PN	Table 1	High	High		Unpredictable		Y	Y	No placebo group	PY	Exclusion criteria: 7 patients excluded due to protocol violations (n=2) and missing data (n=5)_x000D_ Deviations due to these exclusion criteria and the use of a per protocol analysis and not an intention to treat analysis_x000D_	PY	Maybe. 5 missing data files could make a difference considering the small sample size of the study	NI		N	No because they excluded participants who could not finish their SDD treatment.	PY		High	High		Unpredictable	Selection bias/placebo bias due to participants being able to select the treatment. Might favour SDD, missing data unclear in which group.	Y	5x missing data out of 70	NA		NA		NA		Low	Low
Schardey, 1997		SDD	Placebo	Pulmonary infection, anastomotic leakage and mortality	Table 4. Results (Intention-to-treat analysis)	assignment to intervention (the 'intention-to-treat' effect)	NA	1	Journal article(s); Personal communication with trialist	Y	Y	double-blind fashion and analyzed according to a prospectively developed plan that used definitions adopted before the treatment allocation code was_x000D_ broken.	N	* Differences between study groups were not significant.	Low	Low		NA		N	N	Before the trial was started, the study medication for 260 patients treatment, n = 130; placebo, n = 130) was packaged into vials and labeled according to the treatment allocation code._x000D_ Independent treatment center. _x000D_ Surgeons and radiologists not aware	NA		NA		NA		Y	Intention to treat analysis was used. Groups were compared by Pearson's chi square test_x000D_ with Yates correction, Fisher's exact test, t test, or the_x000D_ Mann-Whitney U test.	NA		Low	Low				Y	Information was available on all of them through day 42	NA		NA		NA		Low	Low
[truncated: 32 more columns]
